# Supplementary material for: Electro-Spun Waste Polystyrene/Steel Slag Composite Membrane for Water Desalination: Modelling and Photothermal Activity Evaluation
Source: Membranes (Basel). 2025 Sep 28;15(10):294. doi: 10.3390/membranes15100294 (PMC12566489; doi:10.3390/membranes15100294)
Supplement: Supplementary file 1 [file membranes-15-00294-s001.zip]

Archive with 1 entries (1 files):
- membranes-3854427-supplementary.pdf
